# Supplementary material for: Ordered Mesoporous Carbon Modified with L-Arginine for Pb(II) Enrichment in Water Quality Control from Urban Roof Runoff
Source: Materials (Basel). 2026 Mar 26;19(7):1318. doi: 10.3390/ma19071318 (PMC13074665; doi:10.3390/ma19071318)
Supplement: Supplementary file 1 [file materials-19-01318-s001.zip]

Archive with 1 entries (1 files):
- materials-4197336-supplementary.pdf
